# Supplementary material for: Evaluation of Metarhizium brunneum- and Metarhizium-Derived VOCs as Dual-Active Biostimulants and Pest Repellents in a Wireworm-Infested Potato Field
Source: J Fungi (Basel). 2023 May 23;9(6):599. doi: 10.3390/jof9060599 (PMC10301102; doi:10.3390/jof9060599)
Supplement: Supplementary file 1 [file jof-09-00599-s001.zip]

Archive with 1 entries (1 files):
- jof-2411159-supplementary.pdf
